# Supplementary material for: An Environmental and Nutritional Evaluation of School Food Menus in Bahia, Brazil That Contribute to Local Public Policy to Promote Sustainability
Source: Nutrients. 2022 Apr 6;14(7):1519. doi: 10.3390/nu14071519 (PMC9003184; doi:10.3390/nu14071519)
Supplement: Supplementary file 1 [file nutrients-14-01519-s001.zip]

Archive with 1 entries (1 files):
- nutrients-1596503-supplementary.pdf
